# Supplementary material for: Adaptive Elements in Internet-Delivered Psychological Treatment Systems: Systematic Review
Source: J Med Internet Res. 2020 Nov 27;22(11):e21066. doi: 10.2196/21066 (PMC7732710; doi:10.2196/21066)
Supplement: Multimedia Appendix 2 [file jmir_v22i11e21066_app2.xlsx]

## Sheet: Sheet1
Title	Reference	First Author	Year	1st Educational	Country	Target Illness	Main adaptive Elemant	Adaptive Strategy used (ML = Machine Learning, NC = Not clear, PT = Psychometric test)	Adaptive Dimension (PT = Psycometric Test, UP = User preferences, CP= Content Presentation, )	Information Architecture	Who is adapting?	Outcome	Keywords	Device	Comments
a digital platform designed for youth mental health services to deliver personalized and measurement-based care.	47	Iorfino	2019	Healthcare	Australia	Mental Health	assessment, feedback, content management, monitoring, dashboard	Rule-based	user need	Tunnel	Semi-automatic	The study vagely supports personalized intervention for mental health illness.	youth, transdiagnostic, mental health care, technology, ehealth, mental disorders, routine outcome monitoring	Web-based
a multimodal adaptive dialogue manager for depressive and anxiety disorder screening: a wizard-of-oz experiment	48	Tsiakas	2015	Computer Science	USA	depression, anxiety disorder	NC	Rule-based and ML	PT	NC	Semi-automatic	The study does not report the outcome of the Wizard of os experiment.	Multimodal Adaptive Dialogue Systems, Markov Decision Processes, Reinforcement Learning, Mental Health Monitoring, Wizard-of-Oz	-
comparing in-the-moment skill coaching effects from tailored versus non-tailored acceptance and commitment therapy mobile apps in a non-clinical sample.	49	Levin	2018	Healthcare	USA	depression, anxiety disorder	Acceptance and commitment therpay (ACT) skills (instructed in text, audio, video and exercises)	Rule-based (based on PT)	PT	Matrix	Automatic	Overall, results suggest that an ACT app can have immediate, in-the-moment effects on psychological functioning, which may be enhanced by tailoring skills to current context.	mhealth, psychological inflexibility, mindfulness, micro-interventions, just-in-time adaptive interventions	Mobile-app
computerized adaptive test vs. decision trees: development of a support decision system to identify suicidal behavior.	50	Delgado	2016	Statistics	Spain	suicidal behavior	Psycometric Test Questions	Rule-based ( Decision tree, Item Response Thoery)	user context	NC	Manual	The desicion tree needed an average of four items to achieve similar accuracy than a standard CAT with nine items. The accuracy of the descision tree was 81.4% , obtained after 25 cross-validation.	Classification algorithm, Evaluation, Performance, Screening, Suicide attempt
design and evaluation of personalized motivational messages by a virtual agent that assists in post-traumatic stress disorder therapy.	51	Tielman	2019	Computer Science	Netherlands	PTSD	Feedback (Motivational message)	Rule-based (Decision tree)	User context	Hierarchical	Semi-automatic	Personalization of the messages increased user adherence.	mental health, motivation, trus,user-computer interface, PTSD, computer assisted therapy	Web-based
designing adaptive intensive interventions using methods from engineering.	52	Lagoa	2014	Computer Science	USA	smoking-cessation	intervention content	ML	user context	Matrix	Automatic	Our simulation study showed that when the dynamical model incorporates the main characteristics of the behavior, the resulting adaptive intervention performs well even in the presence of substantial uncertainties.	adaptive intensive interventions, intensive longitudinal data, optimizing behavioral interventions	-
development and evaluation of a computer adaptive test for anxiety (anxiety-cat).	53	Walter	2007	Healthcare	Germany	anxiety	Psycometric Test Questions	Rule-based (Item response theory)	user context	NC	Manual	These results suggest that the Anxiety-CAT does indeed exhibit the advantages expected from theory	Anxiety, psychology, Computer Simulation, Health Status, Humans, Mental Health, Models, Statistical, Outcome Assessment, Health Care, methods, Psychometrics, Software, Surveys and Questionnaires	-
development and validation of a computerized-adaptive test for ptsd (p-cat).	54	Eisen	2016	Healthcare	USA	PTSD	Psycometric Test Questions	Rule-based (Item response theory)	user context	NC	Manual	The P-CAT appears to be a promising tool for efficient and accurate assessment of PTSD symptomatology. Further testing is needed to evaluate its responsiveness to change.	Adolescent, Adult, Aged, Diagnosis, Computer-Assisted,methods, Female, Humans, Male, Middle Aged, Psychiatric Status Rating Scales, standards, Psychometrics, instrumentation, Reproducibility of Results, Stress Disorders, Post-Traumatic/diagnosis, Veterans, statistics , numerical data, Young Adult	-
evaluation of computer-tailored health education (e-health4uth) combined with personal counselling (e-health4uth + counselling) on adolescents behaviours and mental health status: design of a three-armed cluster randomised controlled trial.	55	Bannink	2012	Healthcare	Netherlands	Mental Health	Feedback (Tailored message)	Rule-based	PT	Hierarchical	Manual	Result yet not published	Adolescents, Youth, Health behaviour, alcohol, drugs, smoking, safe sex, Psychosocial problems, Mental health, Well-being, E-health4Uth, Tailored health education, Counselling, Tailored counselling	Web application
finding the adaptive sweet spot: balancing compliance and achievement in automated stress reduction	56	Konrad	2015	Healthcare	Canada	stress	Exercise, Meditation, Accessiblity,	Rule based	Goals	Tunnel-based	Semi-automatic	A largescale month-long intervention showed that a system that combines adaptivity on multiple dimensions (Exercise, Meditation, Accessibility) reduces scores on one direct measure of stress by almost 50%. Easy tasks and adaptivity led to better compliance than difficult tasks. Furthermore, compliance was greater for adaptive non-gym proposed workouts than non-adaptive default gym workouts.	Finding the Adaptive Sweet Spot, Human-centered computing	-
fitmindkit: randomised controlled trial of an automatically tailored online program for mood, anxiety, substance use and suicidality.	57	Batterhama	2018	Healthcare	Australia	anxiety, mood and substance use, suicidality	Content, Feedback (Email)	Rule based (Based on PT)	CPP, PT	Tunnel-based	Manual	There were no significant differences between the tailored and static versions in effectiveness or adherence. Participants in the tailored and static conditions were more satisfied than in the control condition, with some evidence favouring the tailored condition.	Comorbidity, Depression, Anxiety, Substance use, Suicidal ideation, Tailored interventions,
from ehealth to ihealth: transition to participatory and personalized medicine in mental health.	58	Berrouiguet	2018	Healthcare	France	Mental Health	Generic	RL, PT, ML, FL	CPP, PT, Sensors	Hierarchical	Automatic	The proposed model is not evaluatable	data mining, decision making, mobile phone, Web app, mental health	Web app, Mobile app	This is very generic study and does not have any empirical evluation. Discussion paper.
harnessing context sensing to develop a mobile intervention for depression.	59	Burns	2011	Healthcare	USA	depression	Feedback, Reminders, Tasks, Reportings	ML	Sensors, PT	NC	A	The result indicated postive efficacy of the intervention and use of adaptive feedbacks/reminders has positive result on the user adherence.	Depression, behavior therapy, telemedicine, mobile health, mobile phone, cellular phone, sensors, data mining, artificial intelligence, context-aware systems	Mobile + Web application
Healthy mind, healthy body: A randomized trial testing the efficacy of a computer-tailored vs. interactive web-based intervention for increasing physical activity and reducing depressive symptoms.	60	Rebar	2016	Healthcare	Australia	depression and physical activity	Intervention content	Rule based	CPP, PT	NC	Manual	Web-based interventions with computer-tailoring and interactive features show promise as a method for increasing physical activity and reducing depressive symptoms, particularly for those who engage with the program.	Exercise, Mental health, Website program, Behaviour change
improving work functioning and mental health of health care employees using an e-mental health approach to workers health surveillance: pretest-posttest study.	61	Ketelaar	2014	Healthcare	Netherlands	Mental Health	Feedback	Rule based	PT	NC	Manual	A mental module for workers’ health surveillance, consisting of online screening on impaired work functioning and impaired mental health followed by personalized online feedback and online tailored advice combined with access to self-help EMH interventions, led to a statistically significant improvement of work functioning and workrelated fatigue and had a small meaningful positive effect on stre…	health personnel, internet self-help, mental health, occupational health, work functioning	Web application
playwrite: end-user adaptable games to support adolescent mental health	62	Coyle	2010	Computer Science	UK	Mental Health	Content, Game template	Rule based	UP, specific disorder, social-cultural groups, PT	GEN	Manual	The result indicated that the system is usable by the target endusers and that participants experienced a high degree of user satisfaction.	Mental health, adaptable design, computer gaming	Computer game
preventing relapse with personalized smart-messaging after cognitive behavioural therapy: a proof-of-concept evaluation.	63	Malins	2020	Healthcare	UK	depression, anxiety disorder	Personalized Feedback	Rule-based (Templated worksheet)	UP, PT	NC	Manual	Across a 12-month follow-up, participants receiving smart-messaging showed greater health improvements than those who did not.	cognitive behavioural therapy, digital health interventions, relapse prevention, telehealth	Web application + Telephone
q-learning: a data analysis method for constructing adaptive interventions.	64	Shani	2012	Healthcare	USA	ADHD	Intervention content	ML and decision rules	PT	NC	A	The research demonstrates that the construction of the optimal sequence of decision rules from data can be achieved by a relatively simple regression-based procedure.	Decision Rules, Adaptive Interventions, Q-Learning, Regression
tailored feedback reduced prolonged sitting time and improved the health of housewives: a single-blind randomized controlled pilot study.	65	Kitagawa	2019	Healthcare	Japan	physical activity and mental health	Feedback ( Tailored feedback)	Rule-based	Performance measure (PT)	Tunnel-based	Manual	The longest prolonged sitting time significantly decreased over time, a significant reduction was observed after the intervention only in the tailored feedback group.	Health-related quality of life, housewives, physical activity, prolonged sitting	Mobile app
the experience sampling method as an mhealth tool to support self-monitoring, self-insight, and personalized health care in clinical practice.	66	Os	2017	Healthcare	Netherlands	mental health	Assessment, contextual mental state data	Rule-based	NC	NC	NC	Experience Sampling Method (ESM) enhances clinical practice and research.	depression, ecological momentary assessment, patient‐reported outcome, self‐assessment, self‐care	Mobile app
understanding the usage of content in a mental health intervention for depression: an analysis of log data.	67	Gemert-Pijnen	2014	Healthcare	Netherlands	depression	feedback, intervnetion content, assessment	Rule-based (Web-log data driven)	PT, UP, CP	Matrix	SA	Pattern recognition can be used to tailor the intervention based on usage patterns from the earlier lessons and to support the uptake of content essential for therapy. An adaptable interface for a modular composition of therapy features supposes a dynamic approach for Web-based treatment; not a predefined path for all, but a flexible way to go through all features that have to be used.	mental health, depression, Web-based intervention, acceptance commitment therapy	Web application
uptake and adherence of a self-directed internet-based mental health intervention with tailored e-mail reminders in senior high schools in norway.	68	Lillevoll	2014	Healthcare	Norway	depression	Email reminders	Rule based	NC	NC	Manual	Tailoring feedback and dispatching weekly e-mail reminders did not improve the interventions adherence outcomes.	Internet-based cognitive behavioural therapy, Depression, Adolescents, E-mail support	Web application
users experiences of an online intervention for bipolar disorder: important lessons for design and evaluation.	69	Dodd	2017	Healthcare	UK	bipolar disorder	Support, feedbacks	NC	UP	NC	Manual	There are a number of barriers and facilitators to consider when evaluating and implementing digital interventions.	Mental health, clinical trials, depression, mood disorders, qualitative research	Web application
validation of computerized adaptive testing in an outpatient nonacademic setting: the vocations trial.	70	Achtyes	2015	Healthcare	USA	depression, mania and anxiety	assessment test	NC	PT	NC	NC	Individual preferences and human contact were key factors for both trial design and engagement with an online intervention.	Adult, Anxiety Disorders/diagnosis, Bipolar Disorder/diagnosis, Cross-Sectional Studies, Depressive Disorder, Major/diagnosis, Diagnosis, Computer-Assisted/standards, Diagnostic and Statistical Manual of Mental Disorders, Female, Humans, Male, Middle Aged, Outpatients/psychology, Prospective Studies, Psychiatric Status Rating Scales, Sensitivity and Specificity, Severity of Illness Index
Predicting adherence to internet-Delivered psychotherapy for symptoms of depression and anxiety after myocardial infarction: Machine learning insights from the U-CARE heart randomized controlled trial	71	Wallert	2018	Healthcare	Sweden	Depression, Anxiety	-	ML	UP, CPP, PT	NC	A	Predictors for adherence were cardiac-related fear, sex, and the number of words used to answer the first assignment.	Web-based interventions, applied predictive modeling, cardiac rehabilitation, linguistics, recursive feature elimination, supervised machine learning, treatment adherence and compliance
Proof of concept for an adaptive treatment strategy to prevent failures in internet-delivered CBT: A single-blind randomized clinical trial with insomnia patients	72	Forsell	2019	Healthcare	Sweden	Insomnia	CP, CC, Treatment format	RB, user needs	UP, CPP	NC	SA	Adapted IDPT for at-risk patients were significantly more successful in reducing symptoms compared to standard IDPT.	Behavior Therapy, Computers, Diagnosis And Classification, Psychotherapy, Sleep
Design and evaluation of a negotiation-based sleep scheduler app for insomnia treatment	73	Uyumaz	2019	Computer Science	Netherlands	Insomnia	Sleep pattern	Predictive Algorithms	User sleep data	NC	NC	An interactive mockup was designed and evaluated with some participants.	Human-centered computing, Human computer interaction (HCI), HCI design and evaluation methods, Field studies	Mobile application
A personalized support agent for depressed patients: Forecasting patient behavior using a mood and coping model	74	Kop	2014	Computer Science	Netherlands	Depression	Interventions	Learning Algorithms	User needs	NC	SA	Personalisation can be achieved by predictive algorithms.	Depression, prediction, mood, coping model
ULTEMAT: A mobile framework for smart ecological momentary assessments and interventions	75	Ven	2017	Computer Science	Ireland	Multiple Domains	Reminder messages, Feedbacks, Questionnaire requests, Therapist messages	Rule based	User context, location	NC	SA	Use of context-awareness in the scheduling of EMAs and determination of their content may be able to improve both adherence.	EMA, In the moment assessments, Experience sampling, Context awareness	Mobile application
EmotionSense: A mobile phones based adaptive platform for experimental social psychology research	76	Rachuri	2010	Computer Science	UK	Social psychology	Internal rules, sampling intervals	Inference Engine, ML	User context, location, activity and emotions	NC	SA	Information collected by their mobile app can be used to understand user patterns, and the correlation of emotions with places, groups and activity.	Emotion Recognition, Speaker Recognition Social Psychology, Mobile Phones, Energy Efficiency	Mobile application
Artificial intelligence-assisted online social therapy for youth mental health	77	Alfonso	2017	Computer Science	Australia	psychosis, depression	Content	Recommendation Policy	UP	Hybrid	SA	Given the data-driven opportunities afforded by the software system, observed usage patterns, and the aim to deploy it on a greater scale, an important next step in its evolution is the incorporation of advanced and automated content delivery mechanisms.	youth mental health, psychosis, depression, computational health, chatbots, sentiment analysis	Web application
